# Supplementary material for: Leveraging Public Data to Predict Global Niches and Distributions of Rhizostome Jellyfishes
Source: Animals (Basel). 2023 May 9;13(10):1591. doi: 10.3390/ani13101591 (PMC10215779; doi:10.3390/ani13101591)
Supplement: Supplementary file 1 [file animals-13-01591-s001.zip]

Archive with 2 entries (2 files):
- Anthonyetal_Animals_File_S1_SupplementalFigures.pdf
- Anthonyetal_Animals_File_S2_LegacyDatabase.pdf
